# Supplementary material for: Antioxidant, Anti-Inflammatory and Anti-Obesity Potential of Extracts Containing Phenols, Chlorophyll and Carotenoids from Mexican Wild Populations of Bacopa monnieri (L.) Wettst
Source: Biology (Basel). 2023 Apr 19;12(4):620. doi: 10.3390/biology12040620 (PMC10135869; doi:10.3390/biology12040620)
Supplement: Supplementary file 1 [file biology-12-00620-s001.zip]

Archive with 5 entries (4 files):
- biology-2239947-supplementary/
- biology-2239947-supplementary/Figure S1.docx
- biology-2239947-supplementary/~$gure S1.docx
- Figure S1.docx
- __MACOSX/._Figure S1.docx
